# Supplementary material for: Impact of Sensory Deficits on Upper Limb Motor Performance in Individuals with Cerebral Palsy: A Systematic Review
Source: Brain Sci. 2021 Jun 3;11(6):744. doi: 10.3390/brainsci11060744 (PMC8227331; doi:10.3390/brainsci11060744)
Supplement: Supplementary file 1 [file brainsci-11-00744-s001.zip]

Archive with 1 entries (1 files):
- brainsci-1231764-supplementary.pdf
